# Supplementary material for: Elicitor Application in Strawberry Results in Long-Term Increase of Plant Resilience Without Yield Loss
Source: Front Plant Sci. 2021 Jul 1;12:695908. doi: 10.3389/fpls.2021.695908 (PMC8282209; doi:10.3389/fpls.2021.695908)
Supplement: Supplementary file 1 [file Data_Sheet_1.xlsx]

## Sheet: climate plant nursery I
Date	Temperature day	Temperature night	Temperature average 24 h	Relative humidity day	Relative humidity night	Relative humidity average 24 h
	°C	°C	°C	%	%	%
2020-03-25	24.6374	20.3135	22.5205	70.3769	70.9284	70.6469
2020-03-26	24.6415	20.2617	22.4972	69.9714	71.3113	70.6274
2020-03-27	24.6182	20.2871	22.5128	70.8655	72.1629	71.4962
2020-03-28	24.7311	20.2979	22.576	69.6919	74.2457	71.9056
2020-03-29	23.782	20.3101	22.1184	65.602	70.4449	67.9226
2020-03-30	22.9601	20.3429	21.7566	70.0689	69.8198	69.9544
2020-03-31	24.8875	20.2649	22.7045	70.0928	70.7739	70.4017
2020-04-01	23.2645	20.1103	21.775	71.1454	71.0118	71.0823
2020-04-02	23.1021	20.3407	21.7118	67.9923	73.271	70.65
2020-04-03	23.1788	20.0971	21.7128	68.1609	71.865	69.9229
2020-04-04	25.1761	20.1594	22.8594	68.2232	69.3421	68.7399
2020-04-05	25.4974	20.5318	23.2215	64.7744	70.4159	67.3601
2020-04-06	25.1121	20.4015	22.9694	66.7013	70.2924	68.3347
2020-04-07	26.1599	20.5038	23.5872	67.3338	71.0557	69.0267
2020-04-08	26.7392	20.6192	23.9767	66.681	72.7331	69.4128
2020-04-09	25.9937	20.538	23.55	65.9472	71.4922	68.4309
2020-04-10	25.1346	20.5318	23.0729	65.6	71.0411	68.0372
2020-04-11	25.2025	20.3898	23.0635	59.5756	70.2656	64.3267
2020-04-12	24.9671	20.4276	22.9653	55.9925	69.6394	62.0104
2020-04-13	24.111	20.412	22.4028	55.8032	70.2857	62.4913
2020-04-14	23.5826	20.1803	22.0823	69.7043	70.0677	69.8646
2020-04-15	24.7589	20.4048	22.8691	72.2675	71.1936	71.8014
2020-04-16	25.1341	20.4847	23.1323	69.5165	71.2427	70.2597
2020-04-17	24.6418	20.4683	22.8594	69.7715	72.1675	70.7948
2020-04-18	22.8248	20.545	21.7878	73.0624	74.7641	73.8365
2020-04-19	25.0078	20.4355	23.0868	67.5216	77.4479	71.692
2020-04-20	24.9653	20.5512	23.1108	66.0778	72.2281	68.6618
2020-04-21	25.0071	20.6967	23.2111	65.8077	73.4717	69.001
2020-04-22	25.4047	20.7387	23.4767	63.4396	72.863	67.3333
2020-04-23	25.5929	20.6395	23.5462	65.1757	71.8908	67.9503
2020-04-24	24.8782	20.5797	23.117	69.94	72.9381	71.1684
2020-04-25	23.6521	20.3916	22.3049	66.9071	75.9168	70.6299
2020-04-26	24.752	20.3521	22.9646	69.9918	71.0265	70.4122
2020-04-27	25.1424	20.6136	23.2868	69.4094	70.8576	70.0028
2020-04-28	21.2048	20.4398	20.8781	71.8624	74.3862	72.9403
2020-04-29	22.9982	20.476	21.9385	73.394	75.2289	74.1649
2020-04-30	24.0211	20.7008	22.6146	67.1771	75.8615	70.8559
2020-05-01	23.4301	20.4461	22.2385	72.4844	76.847	74.2264
2020-05-02	24.233	20.3884	22.7378	72.7023	78.9304	75.1243
2020-05-03	24.3074	20.6036	22.867	72.354	76.9821	74.1538
2020-05-04	25.1091	20.5531	23.3215	71.752	76.685	73.6875
2020-05-05	25.0612	20.4627	23.3049	71.7292	71.4591	71.626
2020-05-06	25.8837	20.6536	23.8861	74.0152	71.4618	73.0399
2020-05-07	26.0972	20.645	24.0337	70.181	71.7532	70.776
2020-05-08	25.7895	20.7271	23.9087	73.0088	71.8	72.5597
2020-05-09	26.4365	21.0084	24.4198	69.047	72.8551	70.4618
2020-05-10	24.6045	20.7622	23.1236	73.913	72.1721	73.242
2020-05-11	24.695	20.4315	23.0962	68.6983	71.2769	69.6653
2020-05-12	24.2663	20.4876	22.7837	73.1291	69.1301	71.5601
2020-05-13	24.0306	20.3714	22.6965	71.3546	68.94	70.4743
2020-05-14	24.2399	20.2648	22.7906	74.4224	70.1371	72.8601
2020-05-15	24.8886	20.5769	23.3316	76.0234	71.6	74.426
2020-05-16	24.4098	20.4317	22.9733	75.5429	75.7106	75.6035
2020-05-17	25.2663	20.4221	23.517	73.175	74.6096	73.6931
2020-05-18	25.3984	20.7039	23.7358	73.8328	74.152	73.9458

## Sheet: climate plant nursery II
Date	Temperature day	Temperature night	Temperature average 24 h	Relative humidity day	Relative humidity night	Relative humidity average 24 h
	°C	°C	°C	%	%	%
2019-12-16	19.8703	19.1704	19.3486	57.7189	51.0014	52.7135
2019-12-17	20.525	19.8745	20.0372	57.8417	54.1005	55.0358
2019-12-18	15.9574	19.4964	17.3337	60.7705	49.9848	56.576
2019-12-19	17.399	14.359	16.5229	59.0449	71.3241	62.5837
2019-12-20	17.2549	13.46	16.0031	64.4699	65.4379	64.7892
2019-12-21	16.3927	13.1389	15.3194	66.8736	71.3547	68.3517
2019-12-22	16.7627	13.1632	15.5753	66.6585	73.8947	69.0455
2019-12-23	16.7679	13.0737	15.5493	67.0088	71.7716	68.5799
2019-12-24	16.4627	13.34	15.4326	67.8021	73.8579	69.7997
2019-12-25	16.7849	13.1948	15.5882	69.3948	71.426	70.0719
2019-12-26	16.4161	12.9495	15.2726	67.542	71.6368	68.8927
2019-12-27	16.5005	12.4032	15.149	67.7016	64.0989	66.5132
2019-12-28	15.7281	12.2667	14.5743	66.3703	63.1896	65.3101
2019-12-29	15.7135	12.4896	14.6389	66.0734	66.0781	66.075
2019-12-30	15.9124	12.4884	14.783	67.0736	65.2084	66.4583
2019-12-31	16.6803	12.9558	15.4517	67.344	67.4674	67.3847
2020-01-01	16.1177	12.6208	14.9521	66.4604	68.3115	67.0774
2020-01-02	15.7772	12.9526	14.8455	66.1301	72.9916	68.3934
2020-01-03	16.5681	12.613	15.1948	68.025	71.269	69.1514
2020-01-04	16.8741	13.1989	15.6618	67.2741	72.6968	69.0628
2020-01-05	17.2653	13.14	15.9045	67.3974	72.3337	69.0257
2020-01-06	17.1285	12.6916	15.6649	67.2798	67.1063	67.2226
2020-01-07	17.1534	13.3158	15.8875	66.858	67.5211	67.0767
2020-01-08	16.5197	13.8463	15.6378	69.9047	75.7063	71.8184
2020-01-09	16.967	14.3872	16.125	70.1665	78.9628	73.0375
2020-01-10	16.1497	12.4947	14.9441	67.2259	65.2958	66.5892
2020-01-11	15.4876	13.2789	14.759	66.9083	61.4726	65.1153
2020-01-12	15.5237	13.5191	14.8694	66.632	65.6404	66.3083
2020-01-13	15.915	13.3958	15.084	67.0399	69.9	67.9833
2020-01-14	16.0404	14.1105	15.4038	67.5098	69.5821	68.1934
2020-01-15	16.029	12.6495	14.9142	67.4477	69.0821	67.9868
2020-01-16	15.6746	13.1832	14.8528	66.758	72.9642	68.8052
2020-01-17	15.8466	13.0253	14.916	67.158	67.5768	67.2962
2020-01-18	15.3238	12.4621	14.3799	67.3409	65.7032	66.8007
2020-01-19	15.3725	12.3147	14.3639	66.7155	64.2063	65.8878
2020-01-20	15.5746	12.6579	14.6125	66.3544	64.7421	65.8226
2020-01-21	15.2974	12.6095	14.4108	66.9953	70.1	68.0194
2020-01-22	15.6335	13.2106	14.8427	67.5165	88.3479	74.3156
2020-01-23	16.7414	12.4993	14.6351	77.4034	87.3734	82.3538
2020-01-24	16.2062	12.3776	14.3052	75.5586	85.286	80.3885
2020-01-25	15.6966	12.4797	14.0993	72.5779	84.7573	78.6253
2020-01-26	16.5255	12.821	14.6861	72.0924	84.9692	78.4861
2020-01-27	16.6552	12.9573	14.8191	72.5228	85.2336	78.834
2020-01-28	15.6931	12.2545	13.9858	71.7124	84.4238	78.024
2020-01-29	15.6359	12.321	13.9899	71.52	84.8238	78.1257
2020-01-30	16.5041	13.3	14.9243	72.5651	85.5352	78.9601
2020-01-31	16.0979	14.4734	15.2913	75.2407	88.1329	81.642
2020-02-01	16.4166	13.8839	15.5771	74.9269	87.8387	79.1708

## Sheet: climate fruit production phase
Date	Temperature day	Temperature night	Temperature average 24 h	Relative humidity day	Relative humidity night	Relative humidity average 24 h
	°C	°C	°C	%	%	%
2020-03-02	22.64	14.94	18.19	48.16	66.17	58.57
2020-03-03	18.16	13.21	16.51	54.54	75.36	61.48
2020-03-04	17.96	13.72	16.55	69.62	77.57	72.27
2020-03-05	17.46	13.56	16.16	67.34	75.66	70.11
2020-03-06	18.2	13.49	16.63	55.44	73.7	61.52
2020-03-07	19.39	13.55	17.44	54.25	72.36	60.29
2020-03-08	19.34	13.66	17.45	57.95	73.25	63.05
2020-03-09	19.55	13.46	17.52	55.84	73.56	61.75
2020-03-10	19.56	13.82	17.65	62.01	77.01	67.01
2020-03-11	20.84	14.39	18.69	55.53	76.56	62.54
2020-03-12	20.22	12.39	17.61	53.02	71.09	59.04
2020-03-13	19.56	12.83	17.32	54.58	69.3	59.49
2020-03-14	20.94	12.21	18.03	52.95	71.77	59.22
2020-03-15	19.69	13.33	17.57	54.45	68.06	58.99
2020-03-16	21.3	13.05	18.55	53.43	70.95	59.27
2020-03-17	21.06	12.45	18.19	51.6	59.36	54.19
2020-03-18	20.16	12.85	17.72	53.78	67.9	58.49
2020-03-19	20.19	13.5	17.89	57.81	75.67	63.95
2020-03-20	19.34	11.73	17.12	55.55	72.3	60.43
2020-03-21	20.03	11.24	17.43	52.21	70.37	57.57
2020-03-22	19.21	11.07	16.86	49.48	62.28	53.17
2020-03-23	19.19	11.1	16.8	48.46	61.71	52.37
2020-03-24	19.69	11.42	17.28	48.29	65.66	53.36
2020-03-25	19.75	11.76	16.75	48.35	64.55	54.43
2020-03-26	19.84	11.74	16.77	48.99	65.46	55.23
2020-03-27	20.19	11.95	17.1	51.06	67.67	57.29
2020-03-28	19.85	11.59	16.75	53.04	67.56	58.48
2020-03-29	19.49	13.47	17.41	51.27	70.27	57.86
2020-03-30	20.07	12.76	17.44	53.96	69.78	59.64
2020-03-31	20.29	12.06	17.2	51.88	69.66	58.55
2020-04-01	20.05	12.5	17.19	53.25	66.97	58.45
2020-04-02	20.19	13.51	17.48	53.25	68.41	59.41
2020-04-03	19.38	13.43	17.13	53.52	71.71	60.4
2020-04-04	19.52	12.39	17.12	48.68	67.66	54.98
2020-04-05	20.8	13.67	18.42	45.6	60.2	50.47
2020-04-06	21.2	14.91	19.15	50.52	67.58	56.09
2020-04-07	21.05	15.14	19.06	51.77	74.85	59.54
2020-04-08	22.88	16.38	20.69	53.48	73.74	60.3
2020-04-09	22.11	15.93	20.01	51.7	74.25	59.37
2020-04-10	21.46	15.61	19.51	51.63	72.23	58.49
2020-04-11	21.13	16.68	19.16	39.74	64.24	50.55
2020-04-12	22.33	16.68	19.86	46.57	71.77	57.59
2020-04-13	18.91	15.92	17.59	49.59	67.16	57.34
2020-04-14	19.26	13.92	16.92	52.24	63.85	57.32
2020-04-15	20.77	12.37	17.15	52.24	66.94	58.57
2020-04-16	22.39	12.7	18.29	53.82	75.55	63.03
2020-04-17	21.37	12.38	17.56	55.66	70.58	61.98
2020-04-18	20.7	12.21	17.13	64.18	75.97	69.13
2020-04-19	20.26	13.34	17.38	45.64	66.14	54.18
2020-04-20	20.08	11.86	16.66	42.55	52.44	46.67
2020-04-21	20.11	13.25	17.3	42.59	48.01	44.81
2020-04-22	21.87	13.9	18.6	42.26	57.66	48.57
2020-04-23	21.79	14.25	18.7	45.28	63.49	52.74
2020-04-24	19.85	13.7	17.35	54.44	78.04	64.03
2020-04-25	19.45	12.66	16.69	54.98	72.87	62.25
2020-04-26	19.2	11.46	16.08	57.26	75.58	64.64
2020-04-27	21.3	12.81	17.94	55.82	81.04	65.8
2020-04-28	19.72	12.98	17.05	80.33	85.54	82.39
2020-04-29	21.6	14.24	18.61	72.35	87.64	78.55
2020-04-30	19.85	12.58	16.92	57.66	78.75	66.14
2020-05-01	20.61	12.55	17.33	67.5	78.09	71.8
2020-05-02	18.22	12.1	15.82	56.54	76.11	64.22
2020-05-03	18.63	12.68	16.38	59.56	80.14	67.35
2020-05-04	18.26	12.5	16	57.38	80.95	66.63
2020-05-05	17.72	10.46	14.97	53.62	73.47	61.14
2020-05-06	18.14	10.8	15.39	52.46	74.1	60.57
2020-05-07	18.88	11.63	16.19	53.24	72.51	60.4
2020-05-08	20.31	13.15	17.65	52.79	73.09	60.33
2020-05-09	22.13	14.9	19.5	50.42	71.8	58.22
2020-05-10	19.59	13.73	17.47	60.47	71.86	64.58
2020-05-11	16.79	10.44	14.48	50.59	63.02	55.12
2020-05-12	17.19	10.95	14.91	55.3	69.78	60.58
2020-05-13	17.03	10.63	14.75	57.32	68.89	61.43
2020-05-14	16.77	10.29	14.45	53.92	68.87	59.27
2020-05-15	17.41	10.96	15.11	54.67	71.09	60.52
2020-05-16	18.75	11.53	16.2	56.63	76.18	63.55
2020-05-17	19.68	11.96	16.95	55.91	77.67	63.62
2020-05-18	20.54	13.43	18.02	58.05	74.28	63.8
2020-05-19	21.54	14.34	19.04	60.63	80.34	67.48
2020-05-20	22.46	15.44	20	58.13	83.31	66.96
2020-05-21	24.47	17.51	22.1	56.35	78.21	63.79
2020-05-22	22.46	18.65	21.13	54.78	69.14	59.82
2020-05-23	20.06	15.24	18.39	57.48	72.79	62.77
2020-05-24	19.2	14.94	17.75	68.7	74.36	70.63
2020-05-25	21.14	15.25	19.11	59.16	80.4	66.46
2020-05-26	22.38	14.39	19.69	58.53	80.99	66.09
2020-05-27	21.38	15.17	19.29	57.75	81.98	65.91
2020-05-28	20.66	13.13	18.15	52.57	68.84	58
2020-05-29	21.72	13.41	18.95	54.95	76.02	61.97
2020-05-30	22.77	15.2	20.25	48.38	72.61	56.46
2020-05-31	22.21	16.1	20.19	49.43	73.94	57.51
2020-06-01	23.17	16.92	21.15	51.01	72.42	57.92
2020-06-02	24.02	17.81	21.97	56.03	79.68	63.83
2020-06-03	21.86	16.84	20.2	65.25	86.79	72.36
2020-06-04	19.26	15.4	17.94	69.82	79.72	73.22
2020-06-05	18.74	12.69	16.7	69.05	76.94	71.7
2020-06-06	19.2	13.48	17.37	59.17	80.78	66.07
2020-06-07	20	14.25	18.14	67.18	84.28	72.7
2020-06-08	20.03	14.31	18.21	68.59	86.32	74.25
2020-06-09	19.99	13.66	17.97	59.16	74.54	64.08
2020-06-10	20.82	15.34	19.07	65.97	79.01	70.14
2020-06-11	21.59	17.56	20.3	75.09	88.38	79.33
2020-06-12	24.79	19.96	23.25	65.49	94.04	74.61
2020-06-13	25.64	20.25	23.88	64.39	90.5	72.89
2020-06-14	22.17	19.26	21.24	75.55	86.81	79.15
2020-06-15	23.78	18.45	22.07	61.42	80.67	67.57
2020-06-16	23.17	19.29	21.91	72.24	81.65	75.28
2020-06-17	24.65	19.24	22.94	63.86	90.61	72.31
2020-06-18	23.8	19.98	22.51	68.61	91.86	76.44
2020-06-19	23.16	18.79	21.79	66.8	91.29	74.45
2020-06-20	25.28	19.01	23.32	64.27	83.94	70.41
2020-06-21	26.2	20.64	24.48	66.65	83.96	72
2020-06-22	24.67	20.13	23.26	60.59	87.57	68.93
2020-06-23	25.41	19.56	23.58	57.35	81.66	64.95
2020-06-24	26.81	19.49	24.6	55.33	78.99	62.48
2020-06-25	27.18	20.69	25.19	54.24	68.93	58.73
2020-06-26	28.28	22.35	26.22	57.34	78.55	64.71
2020-06-27	23.49	20.43	22.51	74.52	85.6	78.06
2020-06-28	21.29	17.79	20.16	58.79	72.88	63.34
2020-06-29	18.5	14.67	17.33	72.73	82.82	75.81
2020-06-30	19.61	16.65	18.59	76.59	81.29	78.21
2020-07-01	21.19	17.59	20.01	69	88.99	75.55
2020-07-02	21.22	17.19	19.9	65.23	84.68	71.6
2020-07-03	21.07	16.61	19.66	64.26	83.27	70.27
2020-07-04	19.98	17.39	19.05	84.25	83.4	83.9
2020-07-05	20.76	17.73	19.69	74.67	85.52	78.55
2020-07-06	19.9	15.88	18.61	67.79	68.59	68.05
2020-07-07	20.68	14.35	18.48	61.51	83.83	69.26
2020-07-08	19.46	16.59	18.38	82.97	88.69	85.14
2020-07-09	19.24	17.61	18.67	87.54	93.25	89.56
2020-07-10	19.51	16.96	18.64	68.71	90	75.96
2020-07-11	20.64	13.68	18.36	62.63	84.71	69.84
2020-07-12	20.63	14.01	18.51	59.53	83.84	67.29
2020-07-13	23.01	15.74	20.58	55.53	75.52	62.19
2020-07-14	19.73	17.94	19.13	81.25	75.39	79.24
2020-07-15	20.69	15.12	18.79	65.29	81.56	70.82
2020-07-16	19.83	16.83	18.75	76.69	85.97	80.04
2020-07-17	22.38	17.62	20.73	70.22	85.06	75.37
2020-07-18	25.07	17.78	22.59	65.3	85.54	72.19
2020-07-19	22.22	16.82	20.4	73.09	88.52	78.29
2020-07-20	20.96	15.81	19.2	59.64	82.77	67.51
2020-07-21	20.48	14.12	18.32	59.05	77.61	65.37
2020-07-22	20.98	14.4	18.67	57.69	78.52	64.96
2020-07-23	22.53	16.48	20.44	56.05	72.99	61.93
2020-07-24	22.12	18.32	20.73	70.87	76	72.74
2020-07-25	21.38	18.37	20.27	79.99	88.13	82.96
2020-07-26	22.37	18.52	21.01	63.46	85.98	71.43
2020-07-27	21.71	17.76	20.23	69.17	79.56	73.04
2020-07-28	20.65	18.5	19.88	61.39	79.29	67.85
2020-07-29	20.56	16.7	19.17	58.7	69.48	62.59
2020-07-30	24.06	17.28	21.66	56.9	76.56	63.87
2020-07-31	28.06	20.69	25.42	51.3	72.05	58.72
2020-08-01	24	22.18	23.32	70.47	74.99	72.16
2020-08-02	22.18	17.73	20.55	62.23	84.89	70.57
2020-08-03	20.22	15.97	18.66	76.17	84.13	79.1
2020-08-04	21.81	15.58	19.51	56.63	81.34	65.73
2020-08-05	25.13	18.71	22.66	53.32	67.76	58.89
2020-08-06	27.26	19.78	24.45	61.05	77.44	67.19
2020-08-07	29.6	21.99	26.72	55.6	79.46	64.63
2020-08-08	29.79	23.37	27.27	54.55	70.67	60.87
2020-08-09	30.06	24.6	27.95	60.47	74.82	66
2020-08-10	29.17	23.68	27.09	60.35	76.41	66.43
2020-08-11	30	24.06	27.81	61.75	73.79	66.18
2020-08-12	30.19	24.85	28.04	60.07	72.93	65.25
2020-08-13	29.17	24.32	27.17	67	80.86	72.73
2020-08-14	27.05	22.22	25.1	71.4	90.67	79.16
2020-08-15	26.61	21.48	24.6	69.3	88.87	76.98
2020-08-16	28.14	21.87	25.05	68.95	89.22	78.94
2020-08-17	24.38	19.59	22.43	75.86	92.22	82.51
