# Supplementary material for: Elicitor Application in Strawberry Results in Long-Term Increase of Plant Resilience Without Yield Loss
Source: Front Plant Sci. 2021 Jul 1;12:695908. doi: 10.3389/fpls.2021.695908 (PMC8282209; doi:10.3389/fpls.2021.695908)
Supplement: Supplementary file 2 [file Data_Sheet_2.xlsx]

## Sheet: Scouting + crop protection
Scouting + Crop protection (natural enemies + pesticides/fungicides + elicitor application)
Week	Scouting	Action Natural enemies	Pesticides/Fungicides	Elicitor Application
52	No pests	Preventive 1440 Amblydromalus limonicus released (40/m2) and fed with pollen (enough for 2 weeks).
1	A lot of thrips damage and thrips observed in the strawberry plants. Microscopic check: genus is Frankliniella occidentalis.
2		Neoseiulus cucumeris released (200/m2).		MeJA applied to blocks labeled 'MeJA' and also to blocks labeled 'Scouting'
3	Many thrips on the sticky traps observed on sticky traps. Larvae can also be seen on leaves. Two plants sampled, no predatory mites could be found, but thrips larvae are present.	Macrocheles robustulus released > 500/m2. Neoseiulus cucumeris scattered (> 380/m2). Bags of Neoseiulus cucumeris were hung up (1/ m2).
4		Released about 50000 Neoseiulus cucumeris.
5	No adults or larvae of thrips visually observed in the crop .However, (pre) pupae are deteced in the crop. Thrips are also detected on sticky traps:	Macrocheles robustulus released > 500/m2. Neoseiulus cucumeris released on all tables (total 50000). New bags of Neoseiulus cucumeris hung up (1/m2).		MeJA applied to blocks labeled 'MeJA' and also to blocks labeled 'Scouting'
6	I visually inspected all the sticky traps on the tables. No thrips were found on any of the blue sticky traps. On the yellow sticky traps an occasional adult was found, but nothing significant. On tables 3 and 9 though, more than 10 adult thrips were seen on the yellow sticky traps. Therefore, I sampled 1 plant from each of these 2 tables and examined them in the lab. The damage of thrips was evi…	Swirskii released on all tables, except on table 9. Hypoaspis released on tables 3 and 9.
7	Thrips adults can be observed on adhesive plates and in the crop. This was expected after the many pre-pupae in week 5. But the number seems a lot less than to be expected. Many shore flies and moth flies. 2 plants sampled, some predatory mites can be seen including soil predatory mites (probably Hypoaspis) and many predatory mite eggs. Aphids were observed.	Macrocheles robustulus set out in release boxes (1000 per m2).
8	Here and there trips can be observed, but much less than during week 3. Also a lot less shore flies than last week. Aphids on tables 3, 10 and 11.	Macrocheles robustulus scattered on stone wool blocks (900/m2). Bags of Neoseiulus cucumeris hung up (2 per table). Gall midges released (2000). Lacewing larvae scattered in areas with aphids (2000).		MeJA applied to blocks labeled 'MeJA'.
9	Predatory mite eggs and various walking stages of predatory mites can be seen on plants. Aphids are present and also fly around, spreading around the greenhouse. However, gall midge eggs have been seen on plants.	Released 50000 Neoseiulus cucumeris. Aphiscout released (250). This product contains different types of parasitic wasps.
10	Plants have been transferred to production compartment. Aphids can be found in low numbers in all plants. Some thrips larvae seen in flowers.	50000 Neoseiulus cucumeris released. Macrocheles robustulus put out in release boxes, 3 to 4 per row, about 30000. 250 Aphidius ervi released. Chrysoperla carnea released on plants with aphids. Aphiscout released (250), this product contains different types of parasitic wasps. 500 Aphidius ervi released.
11	No thrips. Aphids, everywhere in low numbers. No mummies seen yet.	Chrysoperla carnea scattered over all plants. 1000 gall midges released. Aphiscout released (250 pieces), this product contains different types of parasitic wasps. 500 Aphidius ervi released. 50000 Neoseiulus cucumeris scattered. 50000 Macrocheles robustulus scattered directly on rock wool blocks.		MeJA applied to blocks labeled 'MeJA'.
12	Observed some aphid mummies. Gall midge larvae and eggs observed in proximity of aphids. Detected a few thrips on sticky traps, nothing in flowers / plants. Aphids are declining but still present here and there.	2000 gall midges released. 1000 Aphidius Aphidius ervi released. 50 Episyrphus balteatus and 100 Sphearophoria rueppellii (hoverflies) released. 1000 Chrysoperla carnea carnea scattered over all plants. 20000 Neoseiulus cucumeris scattered. 250 Aphidius ervi, 500 Aphidius colemani and 250 Aphelinus abdominalis released. Bags of Neoseiulus cucumeris hung out, 8 per row.
13	Crop appears as good as clean. A few aphids here and there.	25000 Neoseiulus cucumeris scattered. 100 Sphearophoria rueppellii (hoverflies) released. 1000 Chrysoperla carnea carnea scattered over all plants. 2000 gall midges released. 250 Aphidius ervi, 500 Aphidius colemani and 250 Aphelinus abdominalis released. 2000 phytoseiulus Phytoseiulus persimilis released.
14	Crop still clean, 1 aphid seen during counting. Bumblebees fly, small hoverflies (for aphid control) as well.	12500 Neoseiulus cucumeris scattered. 2000 gall midges released. 100 Sphearophoria rueppellii (hoverflies) released. 2000 Phytoseiulus persimilis released.		MeJA applied to blocks labeled 'MeJA'.
15	Deteced new aphid species, black, 2 specimens. No trips observed. Phytoseiulus is supplied preventively for preventative control of spider mites.	2000 Phytoseiulus persimilis released. l00 Neoseiulus cucumeris scattered. Bags of Neoseiulus cucumeris hung out (4 per row).
16	No trips observed. However, an increase in the number of leaves with Alternaria, especially in the 1st 3 rows. Black aphids not observed again, but the green aphids in 1 plot (2 pieces). Cucumeris present on leaf. Gall midges from week 15 have barely hatched.	1000 Aphidius ervi and 5000 Aphidius colemani released.
17	No trips detected. Purple spots still present (probably no Alternaria). Few black aphids seen, but individuals no colonies.	Hoverflies (Sphearophoria rueppellii) released. About 12500 Neoseiulus cucumeris scattered. 80/m2 Amblydromalus limonicus. 950 Aphidius ervi and 4500 Aphidius colemani released. Hoverflies released. Gall midges released.		MeJA applied to blocks labeled 'MeJA'.
18	Only 1 mummy seen, no further pests observed.	Hover flies, 500 Aphidius colemani, 500 Aphidius ervi, 2000 gall midges released. 2000 Phytoseiulus persimilis scattered.
19	More aphids than last few weeks. But only individuals, no colonies. Thrips observed on adhesive plates.	Hover flies, 500 Aphidius colemani, 500 Aphidius ervi, 2000 gall midges released. 2000 Phytoseiulus persimilis scattered.
20	Number of leaves and flowers checked for the presence of predatory mites. Few predatory mites, a few thrips observed. There is also thrips on the adhesive plates. Encountered a caterpillar.	Hover flies, 500 Aphidius colemani, 500 Aphidius ervi, 2000 gall midges released. 2000 Phytoseiulus persimilis scattered. 625 Neoseiulus cucumeris/m2 + 52 Amblydromalus limonicus/m2 released.		MeJA applied to blocks labeled 'MeJA'.
21	Some winged aphids seen but also many mummies observed. 2nd caterpillar detected and identified as a Turkish moth.	Hover flies, 500 Aphidius colemani, 500 Aphidius ervi, 2000 gall midges released. 2000 Phytoseiulus persimilis scattered. 520 Neoseiulus cucumeris/m2 + 208 Swirskii/m2 released. 6 bags of Neoseiulus cucumeris hung per row.
22	Thrips on adhesive plates a Only observed aphid mummies, no aphids. 1 whitefly and 1 Echinothrips americanus. Seen several small caterpillars.	500 Aphidius colemani, 500 Aphidius ervi, 2000 gall midges released. 2000 Phytoseiulus persimilis scattered. 520 Neoseiulus cucumeris/ m2 + 208 Swirskii/m2 released.
23	Only mummies, no whitefly or aphids. Seen feeding damage caterpillars. Trips still present.	250 Aphelinus abdominalis released. 208 Neoseiulus cucumeris /m2 + 208 Swirskii/ m2 released, 6 to 7 Eretmix cards (Encarsia formosa and Eretmocerus eremicus) per row against whitefly.		MeJA applied to blocks labeled 'MeJA' and also to blocks labeled 'Scouting'
24	Quite a lot thrips on adhesive plates and almost in all checked sampled 1 or 2 thrips. Feeding damage by caterpillars. Aphid mummies present, no aphids.	250 Aphelinus Aphelinus abdominalis released (black mummies). 208 Neoseiulus cucumeris/m2 + 208 Swirskii /m2 plotted. 2000 Phytoseiulus persimilis released.	Sprayed against powdery mildew (Karma, potassium hydrogen carbonate ) and Caterpillars of Turkish Moth (Xentari, Bacillus thuringiensis )
25		250 Aphelinus Aphelinus abdominalis released (black mummies). 208 Neoseiulus cucumeris/m2 + 625 Swirskii /m2 released. 2000 Phytoseiulus persimilis released. 6 to 7 Eretmix cards (Encarsia formosa and Eretmocerus eremicus) hung per row.	Sprayed against powdery mildew (Karma, potassium hydrogen carbonate )
26	Observed 1 caterpillar. Thrips diminishes in the flowers. Orius laevigatus observed on sticky plates and in crop / fruits.	2 bags of Neoseiulus cucumeris/m2 hung, 1 quick release, 1 normal, 208 Neoseiulus cucumeris/m2 introduced. 15 parasitic wasps released against Turksemot (Euplectrus phthorimaeae).		MeJA applied to blocks labeled 'MeJA' and also to blocks labeled 'Scouting'
27	Echino thrips are increasing. Aphids present in low numbers. Californian thrips is not yet decreasing. Whitefly present.	250 Aphelinus Aphelinus abdominalis released (black mummies). 208 Neoseiulus cucumeris/m2 + 625 Swirskii/m2 released. 2000 Phytoseiulus persimilis released. 6 to 7 Eretmix cards (Encarsia formosa and Eretmocerus eremicus) hung per row. About 1 bag/m2 of Neoseiulus cucumeris hung up.	Sprayed against powdery mildew (Karma, potassium hydrogen carbonate )
28	Spider mites observed in the strawberry plants. Low numbers but several rows. Whitefly seems to be increasing slightly and Echinothrips americanus are still present all over the greenhouse. Californian thrips appears to be stable. Aphids present in low numbers.	250 Aphelinus Aphelinus abdominalis released (black mummies). 208 Neoseiulus cucumeris /m2 + 625 Swirskii/m2 released. 2000 Phytoseiulus persimilis released. 6 to 7 Eretmix cards (Encarsia formosa and Eretmocerus eremicus) hung per row. About 1 bag/m2 of Neoseiulus cucumeris hung. 20,000 Chrysoperla carnea eggs and young larvae are released against Echinotrips.	Sprayed against powdery mildew (Abir, bupirimate)
29	Spider mites decrease, observed in proximity of persimilis. Echino and western flower thrips are still present throughout the greenhouse. No caterpillars present, some whitefly larvae observed.	250 Aphelinus Aphelinus abdominalis released (black mummies). 208 Neoseiulus cucumeris/m2 + 625 Swirskii/m2 released. 10,000 Phytoseiulus persimilis released. 12 Eretmix cards (Encarsia formosa and Eretmocerus eremicus) hung per row. About 1 bag/m2 of Neoseiulus cucumeris hung. 10,000 Chrysoperla carnea larvae released against Echinotrips.		MeJA applied to blocks labeled 'MeJA'.
30	Numbers of thrips much lower than in week 28.	250 Aphelinus Aphelinus abdominalis released (black mummies). 208 Neoseiulus cucumeris/m2 + 200 Swirskii/m2 released. 10,000 Phytoseiulus persimilis released. 5 Eretmix cards (Encarsia formosa and Eretmocerus eremicus) hung per row. 10,000 Chrysoperla carnea larvae released against Echinotrips, Feltiella acarisuga 250 released. 25 parasitic wasps released against Turkish moth.
31	Spider mites under control, low numbers of whiteflies, very few aphids, Western Flower Trips e decreasing slightly, Echino thips increases in row 1, no caterpillars seen.	250 Aphelinus Aphelinus abdominalis released (black mummies). 208 Neoseiulus cucumeris/m2 + 200 Swirskii/m2 released. 8000 Phytoseiulus persimilis released. 5 Eretmix cards (Encarsia formosa and Eretmocerus eremicus) hung per row. 8000 Chrysoperla carnea larvae released against Echinotrips, Feltiella acarisuga 250 released.
32	Echino thrips everywhere, low numbers of other pests. Macrolophus pygmaeus observed.	250 Aphelinus Aphelinus abdominalis released (black mummies). 208 Neoseiulus cucumeris/m2 + 208 Swirskii/m2 plotted. 8000 Phytoseiulus persimilis released. 5 Eretmix cards (Encarsia formosa and Eretmocerus eremicus) hung per row. 8000 Chrysoperla carnea larvae released against Echinotrips, Feltiella acarisuga 250 released.		MeJA applied to blocks labeled 'MeJA'.
33	Western flower thrips declining. Orius laevigatus observed in flowers	250 Aphelinus Aphelinus abdominalis released (black mummies). 208 Neoseiulus cucumeris/m2 + 208 Swirskii/m2 plotted. 5 Eretmix cards (Encarsia formosa and Eretmocerus eremicus) hung per row. 8000 Chrysoperla carnea larvae released against Echinotrips
